# Supplementary material for: In Vivo and In Vitro Biological Evaluation and Molecular Docking Studies of Compounds Isolated from Micromeria biflora (Buch. Ham. ex D.Don) Benth
Source: Molecules. 2022 May 24;27(11):3377. doi: 10.3390/molecules27113377 (PMC9181852; doi:10.3390/molecules27113377)
Supplement: Supplementary file 1 [file molecules-27-03377-s001.zip]

Archive with 1 entries (1 files):
- molecules-1688535-supplementary.pdf
